# Supplementary material for: Mood States and Performance in Elite Canoe Polo Players: The Mediating Role of Stress
Source: Int J Environ Res Public Health. 2021 Apr 23;18(9):4494. doi: 10.3390/ijerph18094494 (PMC8122864; doi:10.3390/ijerph18094494)
Supplement: Supplementary file 1 [file ijerph-18-04494-s001.zip]

Archive with 2 entries (1 files):
- ijerph-1196112-supplementary/
- ijerph-1196112-supplementary/ijerph-1196112-supplementary.xls
