# Supplementary material for: Mood States and Performance in Elite Canoe Polo Players: The Mediating Role of Stress
Source: Int J Environ Res Public Health. 2021 Apr 23;18(9):4494. doi: 10.3390/ijerph18094494 (PMC8122864; doi:10.3390/ijerph18094494)
Supplement: Supplementary file 1 [file ijerph-18-04494-s001.zip › ijerph-1196112-supplementary/ijerph-1196112-supplementary.xls]

## Sheet: 1
Team	Sex	Age	Weight	Height	Years	Week	Ratio	Stress	T	D	A	V	F	C	Hours	Performance
1	F	36	65	170	10	4	0.95	106	52	49	51	49	57	59	2	3
1	F	29	60	175	4	5	0.91	91	43	41	47	55	46	37	2	3
1	F	32	51	167	4	6	0.99	91	56	46	40	48	56	44	2	3
1	F	36	62	169	12	6	0.97	86	44	41	40	55	39	45	2	3
1	F	29	74	173	11	6	0.97	75	44	47	48	56	63	48	2	3
1	F	30	60	161	4	7	0.94	93	56	49	58	56	54	61	2	3
1	F	30	62	167	8	7	0.99	122	61	63	75	61	72	72	2	3
1	F	29	63	165	9	6	0.99	75	46	41	45	60	48	39	2	3
2	F	33	60	169	9	6	0.95	86	46	43	56	61	39	39	2	4
2	F	30	56	160	4	5	0.99	91	56	46	58	41	50	48	2	4
2	F	30	70	170	6	3	0.93	75	44	41	47	61	41	32	2	4
2	F	29	60	175	4	5	0.91	106	43	41	47	61	46	37	3	4
2	F	36	62	169	12	6	0.97	93	44	41	56	55	39	45	3	4
2	F	30	62	167	8	7	0.99	122	61	63	75	70	72	72	2	4
2	F	34	65	170	7	5	0.97	86	46	43	56	61	39	39	3	4
2	F	29	67	173	5	3	0.99	122	61	46	75	55	54	48	3	4
3	M	36	73	173	12	6	0.94	56	36	41	40	58	43	39	3	1
3	M	33	80	180	5	6	0.91	61	43	51	49	58	54	56	3	1
3	M	34	92	182	14	6	0.91	58	46	41	49	58	41	50	3	1
3	M	35	82	178	13	6	0.96	56	43	42	43	59	61	48	2	1
3	M	29	78	181	8	6	0.96	70	46	41	43	61	41	50	2	1
3	M	31	70	170	6	6	0.94	67	43	42	40	58	48	39	2	1
3	M	38	75	177	5	6	0.94	51	38	41	41	71	37	32	2	1
3	M	34	73	173	6	6	0.92	60	43	41	43	71	41	34	2	1
4	M	33	80	180	5	6	0.91	72	43	51	49	58	54	56	3	2
4	M	36	75	173	12	5	0.92	61	41	41	43	66	48	32	2	2
4	M	32	76	175	5	5	0.94	52	39	41	49	72	37	32	2	2
4	M	35	82	178	13	6	0.91	56	43	42	43	59	61	48	2	2
4	M	31	83	180	4	6	0.94	61	43	42	47	66	39	41	2	2
4	M	33	80	180	5	6	0.91	56	43	51	49	58	54	56	3	2
4	M	30	73	176	4	5	0.92	61	41	41	53	68	39	41	2	2
4	M	31	78	180	12	5	0.91	52	41	42	43	61	37	41	3	2
